# Supplementary material for: Novel Solid Forms of Cardarine/GW501516 and Their Characterization by X-Ray Diffraction, Thermal, Computational, FTIR, and UV Analysis
Source: Pharmaceutics. 2025 Jan 23;17(2):152. doi: 10.3390/pharmaceutics17020152 (PMC11859518; doi:10.3390/pharmaceutics17020152)
Supplement: Supplementary file 1 [file pharmaceutics-17-00152-s001.zip]

Archive with 1 entries (1 files):
- pharmaceutics-3381228-supplementary.pdf
